# Supplementary material for: Radiologic Evaluation of Uterine Vasculature of Uterus Transplant Living Donor Candidates: DUETS Classification
Source: J Clin Med. 2022 Aug 8;11(15):4626. doi: 10.3390/jcm11154626 (PMC9369657; doi:10.3390/jcm11154626)
Supplement: Supplementary file 1 [file jcm-11-04626-s001.zip]

Archive with 2 entries (2 files):
- Supplementary Figures S1-S18.pdf
- Supplementary Table S1.pdf
